# Supplementary material for: The hierarchical age–period–cohort model: Why does it find the results that it finds?
Source: Qual Quant. 2017 Feb 24;52(2):783–99. doi: 10.1007/s11135-017-0488-5 (PMC5847147; doi:10.1007/s11135-017-0488-5)
Supplement: Supplementary file 1 — Supplementary material 1 (DO 7 kb) [file 11135_2017_488_MOESM1_ESM.do]

***Step 1: Extract data from internet, and convert to .dta format where needed:

cd "C:\Users\Andrew\Google Drive\APC\SAS"
forvalues i=1998/2002 {
copy ftp://ftp.cdc.gov/pub/Health_Statistics/NCHS/Datasets/NHIS/`i'/samadult.exe nhis`i'.zip
copy ftp://ftp.cdc.gov/pub/Health_Statistics/NCHS/Program_Code/NHIS/`i'/samadult.sas nhis`i'.sas
unzipfile nhis`i'.zip
shell ren "SAMADULT.DAT" "NHIS`i'.DAT" 
}
forvalues i=1976/1996 {
copy ftp://ftp.cdc.gov/pub/Health_Statistics/NCHS/Datasets/NHIS/`i'/personsx.exe nhis`i'.zip
copy ftp://ftp.cdc.gov/pub/Health_Statistics/NCHS/Program_Code/NHIS/`i'/personsx.sas nhis`i'.sas
unzipfile nhis`i'.zip
shell ren "PERSONSX.DAT" "NHIS`i'.DAT" 
}

//////////////////////////////
*For datasets prior to 2003, the .DAT file was opened in SAS, 
*a dataset created from the .dat and .sas files, 
*and a .dta file (that can be opened in Stata) saved
////////////////////////////////

copy ftp://ftp.cdc.gov/pub/Health_Statistics/NCHS/Program_Code/NHIS/2003/samadult.do nhis2003.do
copy ftp://ftp.cdc.gov/pub/Health_Statistics/NCHS/Datasets/NHIS/2003/samadult.exe nhis2003.zip
unzipfile nhis2003.zip
run nhis2003.do
save nhis2003.dta
shell ren "SAMADULT.DAT" "NHIS2003.DAT" 


copy ftp://ftp.cdc.gov/pub/Health_Statistics/NCHS/Program_Code/NHIS/2004/sampleadult/samadult.do nhis2004.do
copy ftp://ftp.cdc.gov/pub/Health_Statistics/NCHS/Datasets/NHIS/2004/sampleadult/samadult.exe nhis2004.zip
unzipfile nhis2004.zip
run nhis2004.do
save nhis2004.dta
shell ren "SAMADULT.DAT" "NHIS2004.DAT" 


forvalues i=2005/2009 {
copy ftp://ftp.cdc.gov/pub/Health_Statistics/NCHS/Program_Code/NHIS/`i'/samadult.do nhis`i'.do
copy ftp://ftp.cdc.gov/pub/Health_Statistics/NCHS/Datasets/NHIS/`i'/samadult.exe nhis`i'.zip
unzipfile nhis`i'.zip
run nhis`i'.do
save nhis`i'.dta
shell ren "SAMADULT.DAT" "NHIS`i'.DAT" 
}

forvalues i=2010/2014 {
copy ftp://ftp.cdc.gov/pub/Health_Statistics/NCHS/Program_Code/NHIS/`i'/samadult.do nhis`i'.do
copy ftp://ftp.cdc.gov/pub/Health_Statistics/NCHS/Datasets/NHIS/`i'/samadult.zip nhis`i'.zip
unzipfile nhis`i'.zip
run nhis`i'.do
save nhis`i'.dta
shell ren "SAMADULT.DAT" "NHIS`i'.DAT" 
}

***Step 2: sort variables and rename them so datasets consistent, 
*and where needed, merge files so one file per year

clear
use nhis2004.dta
sort hhx fpx fmx
save nhis2004.dta, replace

clear
copy ftp://ftp.cdc.gov/pub/Health_Statistics/NCHS/Program_Code/NHIS/2004/person/personsx.do personx.do
copy ftp://ftp.cdc.gov/pub/Health_Statistics/NCHS/Datasets/NHIS/2004/person/personsx.exe personx.zip
unzipfile personx.zip
run personx.do
save person2004.dta
keep hhx fpx fmx age_p
sort hhx fpx fmx
merge hhx fpx fmx using nhis2004.dta
keep if _merge==3
drop _merge
save nhis2004.dta, replace

clear
use nhis1976.dta
replace year=year+1970
rename per473 height
rename per475 weight
rename per53 age
keep weight height age year
save nhis1976cut.dta


clear
use nhis1977.dta
replace year=year+1970
rename per499 weight
rename per497 height
rename per53 age
keep weight height age year
save nhis1977cut.dta


forvalues i=1978/1979 {

clear
use nhis`i'.dta
replace year=year+1970
rename per156 height
rename per160 weight
rename per53 age
keep weight height age year
save nhis`i'cut.dta

}

forvalues i=1980/1981 {

clear
use nhis`i'.dta
replace year=year+1980
rename per156 height
rename per160 weight
rename per53 age
keep weight height age year
save nhis`i'cut.dta

}
forvalues i=1982/1983 {

clear
use nhis`i'.dta
replace year=year+1900
rename per93 height
rename per95 weight
rename per27 age
keep weight height age year
save nhis`i'cut.dta

}

clear
use nhis1984.dta
replace year=year+1900
rename pr_93 height
rename pr_95 weight
rename pr_27 age
keep weight height age year
save nhis1984cut.dta

clear
use nhis1985.dta
replace year=year+1900
rename per93 height
rename per95 weight
rename per27 age
keep weight height age year
save nhis1985cut.dta

clear
use nhis1986.dta
replace year=year+1900
rename px_93 height
rename px_95 weight
rename px_27 age
keep weight height age year
save nhis1986cut.dta

forvalues i=1987/1996 {

clear
use nhis`i'.dta
replace year=year+1900
keep weight height age year
save nhis`i'cut.dta
}

forvalues i=1997/2002 {

clear
use nhis`i'.dta
rename srvy_yr year
rename aheight height
rename aweightp weight
rename age_p age
keep weight height age year bmi
save nhis`i'cut.dta
}

forvalues i=2003/2014 {

clear
use nhis`i'.dta
rename srvy_yr year
rename aheight height
rename aweightp weight
rename age_p age
keep weight height age year bmi
save nhis`i'cut.dta
}

***Step 3: append datasets across years into a single file
*(up to 2002 to match Reither et al)

use nhis1976cut.dta, clear
forvalues i=1977/2002 {
	append using nhis`i'cut
}

***Step 4: calculate BMI/obesity,
*both with/without Reither et al (2009) adjustment

drop if weight>900
drop if height>90
gen bmi2=weight/(height^2)*703 //NB 703 converts from lb/inches2 to kg/m2
drop bmi
save nhisFULL

replace bmiROUGHADJ = bmi2 + 0.03*(year-1976)
replace bmiROUGHADJ = bmiROUGHADJ + 0.5
replace bmiROUGHADJ = bmiROUGHADJ + 0.25 if year<1996.5

sort year
by year: sum bmi2
by year: sum bmiROUGHADJ

gen obese =0
replace obese =1 if bmi2>=30

gen obeseADJ =0
replace obeseADJ =1 if bmiROUGHADJ>=30

gen cons=1
gen obs=_n

***Step 5: Create cohort and cohort-grouped grouping variables

gen cohort=year-age
gen cohortgrp=cohort
recode cohortgrp (1800/1899=1895) (1900/1904=1900) ///
		(1905/1909=1905) (1910/1914=1910)(1915/1919=1915) ///
		(1920/1924=1920)(1925/1929=1925) (1930/1934=1930) ///
		(1935/1939=1935) (1940/1944=1940) (1945/1949=1945) ///
		(1950/1954=1950) (1955/1959=1955) (1960/1964=1960) ///
		(1965/1969=1965) (1970/1974=1970)(1975/1979=1975) ///
		(1980/1984=1980)


save nhisFULL, replace

***Repeate Steps 3-5, but for data all the way to 2014.

use nhis1976cut.dta, clear
forvalues i=1977/2014 {
	append using nhis`i'cut
}

drop if weight>900
drop if height>90
gen bmi2=weight/(height^2)*703 //NB 703 converts from lb/inches2 to kg/m2
drop bmi
save nhisFULL2014

gen bmiROUGHADJ = bmi2 + 0.03*(year-1976)
replace bmiROUGHADJ = bmiROUGHADJ + 0.5
replace bmiROUGHADJ = bmiROUGHADJ + 0.25 if year<1996.5

sort year
by year: sum bmi2
by year: sum bmiROUGHADJ

gen obese =0
replace obese =1 if bmi2>=30

gen obeseADJ =0
replace obeseADJ =1 if bmiROUGHADJ>=30

gen cons=1
gen obs=_n

**note different group sizes:

gen cohort=year-age
gen cohortgrp=cohort
recode cohortgrp (1800/1899=1895) (1900/1904=1900) ///
		(1905/1909=1905) (1910/1914=1910)(1915/1919=1915) ///
		(1920/1924=1920)(1925/1929=1925) (1930/1934=1930) ///
		(1935/1939=1935) (1940/1944=1940) (1945/1949=1945) ///
		(1950/1954=1950) (1955/1959=1955) (1960/1964=1960) ///
		(1965/1969=1965) (1970/1974=1970)(1975/1979=1975) ///
		(1980/1984=1980)
		
egen cohortgrp2 = cut(cohort), at(1800(2)2000)
egen cohortgrp3 = cut(cohort), at(1800(3)2000)

save nhisFULL2014, replace


mcenter age
gen agecsq = C_age^2
save nhisFULL2014, replace
