# Supplementary material for: The hierarchical age–period–cohort model: Why does it find the results that it finds?
Source: Qual Quant. 2017 Feb 24;52(2):783–99. doi: 10.1007/s11135-017-0488-5 (PMC5847147; doi:10.1007/s11135-017-0488-5)
Supplement: Supplementary file 2 — Supplementary material 2 (DO 18 kb) [file 11135_2017_488_MOESM2_ESM.do]

*MODEL FOR FIGURE 4

global MLwiN_path C:\Program Files (x86)\MLwiN v2.36\i386\mlwin.exe
cd "C:\Users\Andrew\Google Drive\APC\SAS"

use nhisFULL2014.dta
mat starting = (-1.5,0.02,-0.001,0.01,0.01,3.29)
display "`c(current_time)' `c(current_date)'"		
runmlwin obeseADJ cons C_age agecsq, level3(cohortgrp: cons, residuals(v)) ///
		level2(year: cons, residuals(u)) level1(obs) ///
		discrete(distribution(binomial) link(logit) denominator(cons)) ///
		mcmc(cc burnin(50000) chain(500000) hcen(3)) initsb(starting) nopause
display "`c(current_time)' `c(current_date)'"
save FULL_CTGRP, replace
estimates save FULL_CTGRP, replace

*MODELS FOR FIGURE 5

global MLwiN_path C:\Program Files (x86)\MLwiN v2.36\i386\mlnscript.exe
cd "C:\Users\Andrew\Google Drive\APC\SAS"
use nhisFULL2014.dta, replace
keep if age>16.5 &age<45.5
mat starting = (-1.5,0.02,-0.001,0.01,0.01,3.29)
display "`c(current_time)' `c(current_date)'"		
runmlwin obeseADJ cons C_age agecsq, level3(cohort: cons, residuals(v)) ///
		level2(year: cons, residuals(u)) level1(obs) ///
		discrete(distribution(binomial) link(logit) denominator(cons)) ///
		mcmc(cc burnin(50000) chain(500000) hcen(3)) initsb(starting) nopause
display "`c(current_time)' `c(current_date)'"
save NEWAGE0NG, replace
estimates save NEWAGE0NG, replace

global MLwiN_path C:\Program Files (x86)\MLwiN v2.36\i386\mlnscript.exe
cd "C:\Users\Andrew\Google Drive\APC\SAS"
use nhisFULL2014, replace		
keep if age>25.5 & age<55.5
mat starting = (-1.5,0.02,-0.001,0.01,0.01,3.29)
display "`c(current_time)' `c(current_date)'"
runmlwin obeseADJ cons C_age agecsq, level3(cohort: cons, residuals(v)) ///
		level2(year: cons, residuals(u)) level1(obs) ///
		discrete(distribution(binomial) link(logit) denominator(cons)) ///
		mcmc(cc burnin(50000) chain(500000) hcen(3)) initsb(starting) nopause
display "`c(current_time)' `c(current_date)'"
save NEWAGE1NG, replace
estimates save NEWAGE1NG, replace

global MLwiN_path C:\Program Files (x86)\MLwiN v2.36\i386\mlnscript.exe
cd "C:\Users\Andrew\Google Drive\APC\SAS"
use nhisFULL2014, replace		
keep if age>35.5 & age<65.5
mat starting = (-1.5,0.02,-0.001,0.01,0.01,3.29)
display "`c(current_time)' `c(current_date)'"
runmlwin obeseADJ cons C_age agecsq, level3(cohort: cons, residuals(v)) ///
		level2(year: cons, residuals(u)) level1(obs) ///
		discrete(distribution(binomial) link(logit) denominator(cons)) ///
		mcmc(cc burnin(50000) chain(500000) hcen(3)) initsb(starting) nopause
display "`c(current_time)' `c(current_date)'"
save NEWAGE2NG, replace
estimates save NEWAGE2NG, replace

global MLwiN_path C:\Program Files (x86)\MLwiN v2.36\i386\mlnscript.exe
cd "C:\Users\Andrew\Google Drive\APC\SAS"
use nhisFULL2014, replace		
keep if age>45.5 & age<75.5
mat starting = (-1.5,0.02,-0.001,0.01,0.01,3.29)
display "`c(current_time)' `c(current_date)'"
runmlwin obeseADJ cons C_age agecsq, level3(cohort: cons, residuals(v)) ///
		level2(year: cons, residuals(u)) level1(obs) ///
		discrete(distribution(binomial) link(logit) denominator(cons)) ///
		mcmc(cc burnin(50000) chain(500000) hcen(3)) initsb(starting) nopause
display "`c(current_time)' `c(current_date)'"
save NEWAGE3NG, replace
estimates save NEWAGE3NG, replace

global MLwiN_path C:\Program Files (x86)\MLwiN v2.36\i386\mlnscript.exe
cd "C:\Users\Andrew\Google Drive\APC\SAS"
use nhisFULL2014.dta, replace
keep if age>55.5 & age<85.5
mat starting = (-1.5,0.02,-0.001,0.01,0.01,3.29)
display "`c(current_time)' `c(current_date)'"		
runmlwin obeseADJ cons C_age agecsq, level3(cohort: cons, residuals(v)) ///
		level2(year: cons, residuals(u)) level1(obs) ///
		discrete(distribution(binomial) link(logit) denominator(cons)) ///
		mcmc(cc burnin(50000) chain(500000) hcen(3)) initsb(starting) nopause
display "`c(current_time)' `c(current_date)'"
save NEWAGE4NG, replace
estimates save NEWAGE4NG, replace

global MLwiN_path C:\Program Files (x86)\MLwiN v2.36\i386\mlnscript.exe
cd "C:\Users\Andrew\Google Drive\APC\SAS"
use nhisFULL2014.dta, replace
keep if age>65.5 & age<95.5
mat starting = (-1.5,0.02,-0.001,0.01,0.01,3.29)
display "`c(current_time)' `c(current_date)'"		
runmlwin obeseADJ cons C_age agecsq, level3(cohort: cons, residuals(v)) ///
		level2(year: cons, residuals(u)) level1(obs) ///
		discrete(distribution(binomial) link(logit) denominator(cons)) ///
		mcmc(cc burnin(50000) chain(500000) hcen(3)) initsb(starting) nopause
display "`c(current_time)' `c(current_date)'"
save NEWAGE5NG, replace
estimates save NEWAGE5NG, replace

global MLwiN_path C:\Program Files (x86)\MLwiN v2.36\i386\mlnscript.exe
cd "C:\Users\Andrew\Google Drive\APC\SAS"
use nhisFULL2014, replace		
keep if cohort>1959.5 & cohort<1969.5
mat starting = (-1.5,0.02,-0.001,0.01,0.01,3.29)
display "`c(current_time)' `c(current_date)'"
runmlwin obeseADJ cons C_age agecsq, level3(cohort: cons, residuals(v)) ///
		level2(year: cons, residuals(u)) level1(obs) ///
		discrete(distribution(binomial) link(logit) denominator(cons)) ///
		mcmc(cc burnin(50000) chain(500000) hcen(3)) initsb(starting) nopause
display "`c(current_time)' `c(current_date)'"
save NEWCT0NG, replace
estimates save NEWCT0NG, replace

global MLwiN_path C:\Program Files (x86)\MLwiN v2.36\i386\mlnscript.exe
cd "C:\Users\Andrew\Google Drive\APC\SAS"
use nhisFULL2014, replace		
keep if cohort>1949.5 & cohort<1959.5
mat starting = (-1.5,0.02,-0.001,0.01,0.01,3.29)
display "`c(current_time)' `c(current_date)'"
runmlwin obeseADJ cons C_age agecsq, level3(cohort: cons, residuals(v)) ///
		level2(year: cons, residuals(u)) level1(obs) ///
		discrete(distribution(binomial) link(logit) denominator(cons)) ///
		mcmc(cc burnin(50000) chain(500000) hcen(3)) initsb(starting) nopause
display "`c(current_time)' `c(current_date)'"
save NEWCT1NG, replace
estimates save NEWCT1NG, replace

global MLwiN_path C:\Program Files (x86)\MLwiN v2.36\i386\mlnscript.exe
cd "C:\Users\Andrew\Google Drive\APC\SAS"
use nhisFULL2014, replace		
keep if cohort>1939.5 & cohort<1949.5
mat starting = (-1.5,0.02,-0.001,0.01,0.01,3.29)
display "`c(current_time)' `c(current_date)'"
runmlwin obeseADJ cons C_age agecsq, level3(cohort: cons, residuals(v)) ///
		level2(year: cons, residuals(u)) level1(obs) ///
		discrete(distribution(binomial) link(logit) denominator(cons)) ///
		mcmc(cc burnin(50000) chain(500000) hcen(3)) initsb(starting) nopause
display "`c(current_time)' `c(current_date)'"
save NEWCT2NG, replace
estimates save NEWCT2NG, replace

global MLwiN_path C:\Program Files (x86)\MLwiN v2.36\i386\mlnscript.exe
cd "C:\Users\Andrew\Google Drive\APC\SAS"
use nhisFULL2014, replace		
keep if cohort>1929.5 & cohort<1939.5
mat starting = (-1.5,0.02,-0.001,0.01,0.01,3.29)
display "`c(current_time)' `c(current_date)'"
runmlwin obeseADJ cons C_age agecsq, level3(cohort: cons, residuals(v)) ///
		level2(year: cons, residuals(u)) level1(obs) ///
		discrete(distribution(binomial) link(logit) denominator(cons)) ///
		mcmc(cc burnin(50000) chain(500000) hcen(3)) initsb(starting) nopause
display "`c(current_time)' `c(current_date)'"
save NEWCT3NG, replace
estimates save NEWCT3NG, replace

global MLwiN_path C:\Program Files (x86)\MLwiN v2.36\i386\mlnscript.exe
cd "C:\Users\Andrew\Google Drive\APC\SAS"
use nhisFULL2014, replace		
keep if cohort>1919.5 & cohort<1929.5
mat starting = (-1.5,0.02,-0.001,0.01,0.01,3.29)
display "`c(current_time)' `c(current_date)'"
runmlwin obeseADJ cons C_age agecsq, level3(cohort: cons, residuals(v)) ///
		level2(year: cons, residuals(u)) level1(obs) ///
		discrete(distribution(binomial) link(logit) denominator(cons)) ///
		mcmc(cc burnin(50000) chain(500000) hcen(3)) initsb(starting) nopause
display "`c(current_time)' `c(current_date)'"
save NEWCT4NG, replace
estimates save NEWCT4NG, replace

global MLwiN_path C:\Program Files (x86)\MLwiN v2.36\i386\mlnscript.exe
cd "C:\Users\Andrew\Google Drive\APC\SAS"
use nhisFULL2014, replace		
keep if cohort>1909.5 & cohort<1919.5
mat starting = (-1.5,0.02,-0.001,0.01,0.01,3.29)
display "`c(current_time)' `c(current_date)'"
runmlwin obeseADJ cons C_age agecsq, level3(cohort: cons, residuals(v)) ///
		level2(year: cons, residuals(u)) level1(obs) ///
		discrete(distribution(binomial) link(logit) denominator(cons)) ///
		mcmc(cc burnin(50000) chain(500000) hcen(3)) initsb(starting) nopause
display "`c(current_time)' `c(current_date)'"
save NEWCT5NG, replace
estimates save NEWCT5NG, replace

*MODELS FOR FIGURE 6

global MLwiN_path C:\Program Files (x86)\MLwiN v2.36\i386\mlnscript.exe
cd "C:\Users\Andrew\Google Drive\APC\SAS"
use nhisFULL2014.dta, replace
keep if age>16.5 &age<45.5
mat starting = (-1.5,0.02,-0.001,0.01,0.01,3.29)
gen yrgrp = year
recode yrgrp (1976/1978=1977) (1979/1981=1980) ///
		(1982/1984=1983) (1985/1987=1986)(1988/1990=1989) ///
		(1991/1993=1992)(1994/1996=1995) (1997/1999=1998) ///
		(2000/2002=2001) (2003/2005=2004) (2006/2008=2007) ///
		(2009/2011=2010) (2012/2014=2013) 
display "`c(current_time)' `c(current_date)'"		
runmlwin obeseADJ cons C_age agecsq, level3(cohort: cons, residuals(v)) ///
		level2(yrgrp: cons, residuals(u)) level1(obs) ///
		discrete(distribution(binomial) link(logit) denominator(cons)) ///
		mcmc(cc burnin(50000) chain(500000) hcen(3)) initsb(starting) nopause
display "`c(current_time)' `c(current_date)'"
save NEWAGE0, replace
estimates save NEWAGE0, replace

global MLwiN_path C:\Program Files (x86)\MLwiN v2.36\i386\mlnscript.exe
cd "C:\Users\Andrew\Google Drive\APC\SAS"
mat starting = (-1.5,0.02,-0.001,0.01,0.01,3.29)
gen yrgrp = year
drop v0 v0se u0 u0se
recode yrgrp (1976/1978=1977) (1979/1981=1980) ///
		(1982/1984=1983) (1985/1987=1986)(1988/1990=1989) ///
		(1991/1993=1992)(1994/1996=1995) (1997/1999=1998) ///
		(2000/2002=2001) (2003/2005=2004) (2006/2008=2007) ///
		(2009/2011=2010) (2012/2014=2013) 
display "`c(current_time)' `c(current_date)'"		
runmlwin obeseADJ cons C_age agecsq, level3(cohort: cons, residuals(v)) ///
		level2(yrgrp: cons, residuals(u)) level1(obs) ///
		discrete(distribution(binomial) link(logit) denominator(cons)) ///
		mcmc(cc burnin(50000) chain(500000) hcen(3)) initsb(starting) nopause
display "`c(current_time)' `c(current_date)'"
save NEWAGE1, replace
estimates save NEWAGE1, replace


global MLwiN_path C:\Program Files (x86)\MLwiN v2.36\i386\mlnscript.exe
cd "C:\Users\Andrew\Google Drive\APC\SAS"
mat starting = (-1.5,0.02,-0.001,0.01,0.01,3.29)
gen yrgrp = year
drop v0 v0se u0 u0se
recode yrgrp (1976/1978=1977) (1979/1981=1980) ///
		(1982/1984=1983) (1985/1987=1986)(1988/1990=1989) ///
		(1991/1993=1992)(1994/1996=1995) (1997/1999=1998) ///
		(2000/2002=2001) (2003/2005=2004) (2006/2008=2007) ///
		(2009/2011=2010) (2012/2014=2013) 
display "`c(current_time)' `c(current_date)'"		
runmlwin obeseADJ cons C_age agecsq, level3(cohort: cons, residuals(v)) ///
		level2(yrgrp: cons, residuals(u)) level1(obs) ///
		discrete(distribution(binomial) link(logit) denominator(cons)) ///
		mcmc(cc burnin(50000) chain(500000) hcen(3)) initsb(starting) nopause
display "`c(current_time)' `c(current_date)'"
save NEWAGE2, replace
estimates save NEWAGE2, replace

global MLwiN_path C:\Program Files (x86)\MLwiN v2.36\i386\mlnscript.exe
cd "C:\Users\Andrew\Google Drive\APC\SAS"
mat starting = (-1.5,0.02,-0.001,0.01,0.01,3.29)
gen yrgrp = year
drop v0 v0se u0 u0se
recode yrgrp (1976/1978=1977) (1979/1981=1980) ///
		(1982/1984=1983) (1985/1987=1986)(1988/1990=1989) ///
		(1991/1993=1992)(1994/1996=1995) (1997/1999=1998) ///
		(2000/2002=2001) (2003/2005=2004) (2006/2008=2007) ///
		(2009/2011=2010) (2012/2014=2013) 
display "`c(current_time)' `c(current_date)'"		
runmlwin obeseADJ cons C_age agecsq, level3(cohort: cons, residuals(v)) ///
		level2(year: cons, residuals(u)) level1(obs) ///
		discrete(distribution(binomial) link(logit) denominator(cons)) ///
		mcmc(cc burnin(50000) chain(500000) hcen(3)) initsb(starting) nopause
display "`c(current_time)' `c(current_date)'"
save NEWAGE3, replace
estimates save NEWAGE3, replace


global MLwiN_path C:\Program Files (x86)\MLwiN v2.36\i386\mlnscript.exe
cd "C:\Users\Andrew\Google Drive\APC\SAS"
use nhisFULL2014.dta, replace
keep if age>55.5 & age<85.5
mat starting = (-1.5,0.02,-0.001,0.01,0.01,3.29)
gen yrgrp = year
recode yrgrp (1976/1978=1977) (1979/1981=1980) ///
		(1982/1984=1983) (1985/1987=1986)(1988/1990=1989) ///
		(1991/1993=1992)(1994/1996=1995) (1997/1999=1998) ///
		(2000/2002=2001) (2003/2005=2004) (2006/2008=2007) ///
		(2009/2011=2010) (2012/2014=2013) 
display "`c(current_time)' `c(current_date)'"		
runmlwin obeseADJ cons C_age agecsq, level3(cohort: cons, residuals(v)) ///
		level2(yrgrp: cons, residuals(u)) level1(obs) ///
		discrete(distribution(binomial) link(logit) denominator(cons)) ///
		mcmc(cc burnin(50000) chain(500000) hcen(3)) initsb(starting) nopause
display "`c(current_time)' `c(current_date)'"
save NEWAGE4, replace
estimates save NEWAGE4, replace

global MLwiN_path C:\Program Files (x86)\MLwiN v2.36\i386\mlnscript.exe
cd "C:\Users\Andrew\Google Drive\APC\SAS"
use nhisFULL2014.dta, replace
keep if age>65.5 & age<95.5
mat starting = (-1.5,0.02,-0.001,0.01,0.01,3.29)
gen yrgrp = year
recode yrgrp (1976/1978=1977) (1979/1981=1980) ///
		(1982/1984=1983) (1985/1987=1986)(1988/1990=1989) ///
		(1991/1993=1992)(1994/1996=1995) (1997/1999=1998) ///
		(2000/2002=2001) (2003/2005=2004) (2006/2008=2007) ///
		(2009/2011=2010) (2012/2014=2013) 
display "`c(current_time)' `c(current_date)'"		
runmlwin obeseADJ cons C_age agecsq, level3(cohort: cons, residuals(v)) ///
		level2(yrgrp: cons, residuals(u)) level1(obs) ///
		discrete(distribution(binomial) link(logit) denominator(cons)) ///
		mcmc(cc burnin(50000) chain(500000) hcen(3)) initsb(starting) nopause
display "`c(current_time)' `c(current_date)'"
save NEWAGE5, replace
estimates save NEWAGE5, replace

global MLwiN_path C:\Program Files (x86)\MLwiN v2.36\i386\mlnscript.exe
cd "C:\Users\Andrew\Google Drive\APC\SAS"
use nhisFULL2014, replace		
keep if cohort>1959.5 & cohort<1969.5
gen yrgrp = year
recode yrgrp (1976/1978=1977) (1979/1981=1980) ///
		(1982/1984=1983) (1985/1987=1986)(1988/1990=1989) ///
		(1991/1993=1992)(1994/1996=1995) (1997/1999=1998) ///
		(2000/2002=2001) (2003/2005=2004) (2006/2008=2007) ///
		(2009/2011=2010) (2012/2014=2013) 
mat starting = (-1.5,0.02,-0.001,0.01,0.01,3.29)
display "`c(current_time)' `c(current_date)'"
runmlwin obeseADJ cons C_age agecsq, level3(cohort: cons, residuals(v)) ///
		level2(yrgrp: cons, residuals(u)) level1(obs) ///
		discrete(distribution(binomial) link(logit) denominator(cons)) ///
		mcmc(cc burnin(50000) chain(500000) hcen(3)) initsb(starting) nopause
display "`c(current_time)' `c(current_date)'"
save NEWCT0, replace
estimates save NEWCT0, replace

global MLwiN_path C:\Program Files (x86)\MLwiN v2.36\i386\mlnscript.exe
cd "C:\Users\Andrew\Google Drive\APC\SAS"
use nhisFULL2014, replace		
keep if cohort>1949.5 & cohort<1959.5
mat starting = (-1.5,0.02,-0.001,0.01,0.01,3.29)
gen yrgrp = year
recode yrgrp (1976/1978=1977) (1979/1981=1980) ///
		(1982/1984=1983) (1985/1987=1986)(1988/1990=1989) ///
		(1991/1993=1992)(1994/1996=1995) (1997/1999=1998) ///
		(2000/2002=2001) (2003/2005=2004) (2006/2008=2007) ///
		(2009/2011=2010) (2012/2014=2013) 	
runmlwin obeseADJ cons C_age agecsq, level3(cohort: cons, residuals(v)) ///
		level2(yrgrp: cons, residuals(u)) level1(obs) ///
		discrete(distribution(binomial) link(logit) denominator(cons)) ///
		mcmc(cc burnin(50000) chain(500000) hcen(3)) initsb(starting) nopause
save NEWCT1, replace
estimates save NEWCT1, replace

global MLwiN_path C:\Program Files (x86)\MLwiN v2.36\i386\mlnscript.exe
cd "C:\Users\Andrew\Google Drive\APC\SAS"
use nhisFULL2014, replace		
keep if cohort>1939.5 & cohort<1949.5
mat starting = (-1.5,0.02,-0.001,0.01,0.01,3.29)
gen yrgrp = year
recode yrgrp (1976/1978=1977) (1979/1981=1980) ///
		(1982/1984=1983) (1985/1987=1986)(1988/1990=1989) ///
		(1991/1993=1992)(1994/1996=1995) (1997/1999=1998) ///
		(2000/2002=2001) (2003/2005=2004) (2006/2008=2007) ///
		(2009/2011=2010) (2012/2014=2013) 		
runmlwin obeseADJ cons C_age agecsq, level3(cohort: cons, residuals(v)) ///
		level2(yrgrp: cons, residuals(u)) level1(obs) ///
		discrete(distribution(binomial) link(logit) denominator(cons)) ///
		mcmc(cc burnin(50000) chain(500000) hcen(3)) initsb(starting) nopause
save NEWCT2, replace
estimates save NEWCT2, replace

global MLwiN_path C:\Program Files (x86)\MLwiN v2.36\i386\mlnscript.exe
cd "C:\Users\Andrew\Google Drive\APC\SAS"
use nhisFULL2014, replace		
keep if cohort>1929.5 & cohort<1939.5
mat starting = (-1.5,0.02,-0.001,0.01,0.01,3.29)
gen yrgrp = year
recode yrgrp (1976/1978=1977) (1979/1981=1980) ///
		(1982/1984=1983) (1985/1987=1986)(1988/1990=1989) ///
		(1991/1993=1992)(1994/1996=1995) (1997/1999=1998) ///
		(2000/2002=2001) (2003/2005=2004) (2006/2008=2007) ///
		(2009/2011=2010) (2012/2014=2013) 		
runmlwin obeseADJ cons C_age agecsq, level3(cohort: cons, residuals(v)) ///
		level2(year: cons, residuals(u)) level1(obs) ///
		discrete(distribution(binomial) link(logit) denominator(cons)) ///
		mcmc(cc burnin(50000) chain(500000) hcen(3)) initsb(starting) nopause
save NEWCT3, replace
estimates save NEWCT3, replace

global MLwiN_path C:\Program Files (x86)\MLwiN v2.36\i386\mlnscript.exe
cd "C:\Users\Andrew\Google Drive\APC\SAS"
use nhisFULL2014, replace		
keep if cohort>1919.5 & cohort<1929.5
gen yrgrp = year
recode yrgrp (1976/1978=1977) (1979/1981=1980) ///
		(1982/1984=1983) (1985/1987=1986)(1988/1990=1989) ///
		(1991/1993=1992)(1994/1996=1995) (1997/1999=1998) ///
		(2000/2002=2001) (2003/2005=2004) (2006/2008=2007) ///
		(2009/2011=2010) (2012/2014=2013) 
mat starting = (-1.5,0.02,-0.001,0.01,0.01,3.29)
display "`c(current_time)' `c(current_date)'"
runmlwin obeseADJ cons C_age agecsq, level3(cohort: cons, residuals(v)) ///
		level2(yrgrp: cons, residuals(u)) level1(obs) ///
		discrete(distribution(binomial) link(logit) denominator(cons)) ///
		mcmc(cc burnin(50000) chain(500000) hcen(3)) initsb(starting) nopause
display "`c(current_time)' `c(current_date)'"
save NEWCT4, replace
estimates save NEWCT4, replace

global MLwiN_path C:\Program Files (x86)\MLwiN v2.36\i386\mlnscript.exe
cd "C:\Users\Andrew\Google Drive\APC\SAS"
use nhisFULL2014, replace		
keep if cohort>1909.5 & cohort<1919.5
gen yrgrp = year
recode yrgrp (1976/1978=1977) (1979/1981=1980) ///
		(1982/1984=1983) (1985/1987=1986)(1988/1990=1989) ///
		(1991/1993=1992)(1994/1996=1995) (1997/1999=1998) ///
		(2000/2002=2001) (2003/2005=2004) (2006/2008=2007) ///
		(2009/2011=2010) (2012/2014=2013) 
mat starting = (-1.5,0.02,-0.001,0.01,0.01,3.29)
display "`c(current_time)' `c(current_date)'"
runmlwin obeseADJ cons C_age agecsq, level3(cohort: cons, residuals(v)) ///
		level2(yrgrp: cons, residuals(u)) level1(obs) ///
		discrete(distribution(binomial) link(logit) denominator(cons)) ///
		mcmc(cc burnin(50000) chain(500000) hcen(3)) initsb(starting) nopause
display "`c(current_time)' `c(current_date)'"
save NEWCT5, replace
estimates save NEWCT5, replace
