# Supplementary material for: The hierarchical age–period–cohort model: Why does it find the results that it finds?
Source: Qual Quant. 2017 Feb 24;52(2):783–99. doi: 10.1007/s11135-017-0488-5 (PMC5847147; doi:10.1007/s11135-017-0488-5)
Supplement: Supplementary file 3 — Supplementary material 3 (DO 8 kb) [file 11135_2017_488_MOESM3_ESM.do]

*FIGURE 4

use FULL_CTGRP, clear
estimates use  FULL_CTGRP
predict xbu
predict xbu_se, stdp
generate lo = xbu-(1.96*xbu_se)
replace lo=invlogit(lo)
generate hi = xbu+(1.96*xbu_se)
replace hi=invlogit(hi)
replace xbu=invlogit(xbu)
sort age
twoway (line xbu age, lcolor(black)) ///
(line lo age, lcolor(black) lpattern(dash)) ///
(line hi age, lcolor(black) lpattern(dash)), ///
legend(off) scheme(s2mono) graphregion(color(white)) ///
ytitle("Probability of Obesity") xtitle("Age") ///
xscale(range(18 102)) yscale(range(0 0.5)) ///
xlabel(20(20)100) ylabel(0(0.1)0.4)
graph save FULL_CTGRPage, replace


egen pickone = tag(cohortgrp)
mat A = e(b)
scalar B = A[1,1] 
gen newv0 = v0 + B
replace newv0 = invlogit(newv0)
gen newv0seHI = v0 + B + (1.96*v0se)
gen HIv0= invlogit(newv0seHI)
gen newv0seLO = v0 + B - (1.96*v0se)
gen LOv0= invlogit(newv0seLO)
sort cohort
twoway (line newv0 cohortgrp if pickone==1) ///
(line LOv0 cohortgrp if pickone==1, lpattern(dash)) ///
(line HIv0 cohortgrp if pickone==1, lpattern(dash)), ///
legend(off) scheme(s2mono) graphregion(color(white)) ///
ytitle("") xtitle("Birth Year") ///
xscale(range(1910 2000)) yscale(range(0 0.5)) ///
xlabel(1900(30)1990) ylabel(0(0.1)0.4)
*graph export GRAPHcohortFULL`group'png, as(png) replace
graph save FULL_CTGRPcohort, replace


egen pickoneY = tag(year)
gen newu0 = u0 + B
replace newu0 = invlogit(newu0)
gen newu0seHI = u0 + B + 1.96*u0se
gen HIu0= invlogit(newu0seHI)
gen newu0seLO = u0 + B - 1.96*u0se
gen LOu0= invlogit(newu0seLO)
sort year
twoway (line newu0 year if pickoneY==1) ///
(line HIu0 year if pickoneY==1, lpattern(dash)) ///
(line LOu0 year if pickoneY==1, lpattern(dash)), ///
legend(off) scheme(s2mono) graphregion(color(white)) ///
ytitle("") xtitle("Year") ///
xscale(range(1970 2015)) yscale(range(0 0.5)) ///
xlabel(1970(20)2010) ylabel(0(0.1)0.4)
*graph export GRAPHperiodFULL`group'png, as(png) replace
graph save FULL_CTGRPperiod, replace

graph combine ///
FULL_CTGRPage.gph FULL_CTGRPcohort.gph FULL_CTGRPperiod.gph, ///
rows(1) imargin(zero) graphregion(color(white)) ycommon ///
saving(combined_fulldata, replace) ysize(1) xsize(3)
graph export combined_fulldata.png, as(png) replace width(4000)


*************************************
*FIGURES 5 and 6


cd "C:\Users\Andrew\Google Drive\APC\SAS"
local list1 "NEWAGE NEWCT"
local list2 "0 1 2 3 4 5"
local list3 ". NG." 

foreach group in `list3' {
foreach yearSQ in `list1' {
foreach square in `list2' {

if "`yearSQ'"=="NEWAGE" {
use `yearSQ'`square'`group'dta, clear
estimates use `yearSQ'`square'`group'ster
predict xbu
predict xbu_se, stdp
generate lo = xbu-(1.96*xbu_se)
replace lo=invlogit(lo)
generate hi = xbu+(1.96*xbu_se)
replace hi=invlogit(hi)
replace xbu=invlogit(xbu)
sort age
twoway (line xbu age, lcolor(black)) ///
(line lo age, lcolor(black) lpattern(dash)) ///
(line hi age, lcolor(black) lpattern(dash)), ///
legend(off) scheme(s2mono) graphregion(color(white)) ///
ytitle("Probability of Obesity") xtitle("Age") ///
xscale(range(18 100)) ///
xlabel(20(20)100) 
graph save AAAGRAPHage`yearSQ'`square'`group'gph, replace
}
else {
use `yearSQ'`square'`group'dta, clear
estimates use `yearSQ'`square'`group'ster
predict xbu
predict xbu_se, stdp
generate lo = xbu-(1.96*xbu_se)
replace lo=invlogit(lo)
generate hi = xbu+(1.96*xbu_se)
replace hi=invlogit(hi)
replace xbu=invlogit(xbu)
sort age
twoway (line xbu age, lcolor(black)) ///
(line lo age, lcolor(black) lpattern(dash)) ///
(line hi age, lcolor(black) lpattern(dash)), ///
legend(off) scheme(s2mono) graphregion(color(white)) ///
ytitle("") xtitle("Age") ///
xscale(range(18 100)) ///
xlabel(20(20)100) 
graph save AAAGRAPHage`yearSQ'`square'`group'gph, replace
}


egen pickone = tag(cohort)
mat A = e(b)
scalar B = A[1,1] 
gen newv0 = v0 + B
replace newv0 = invlogit(newv0)
gen newv0seHI = v0 + B + (1.96*v0se)
gen HIv0= invlogit(newv0seHI)
gen newv0seLO = v0 + B - (1.96*v0se)
gen LOv0= invlogit(newv0seLO)
sort cohort
twoway (line newv0 cohort if pickone==1) ///
(line LOv0 cohort if pickone==1, lpattern(dash)) ///
(line HIv0 cohort if pickone==1, lpattern(dash)), ///
legend(off) scheme(s2mono) graphregion(color(white)) ///
ytitle("") xtitle("Birth Year") ///
xscale(range(1910 2000)) ///
xlabel(1920(20)1990)
graph save AAAGRAPHcohort`yearSQ'`square'`group'gph, replace

if "`group'" == "NG." {
egen pickoneY = tag(year)
gen newu0 = u0 + B
replace newu0 = invlogit(newu0)
gen newu0seHI = u0 + B + 1.96*u0se
gen HIu0= invlogit(newu0seHI)
gen newu0seLO = u0 + B - 1.96*u0se
gen LOu0= invlogit(newu0seLO)
sort year
twoway (line newu0 year if pickoneY==1) ///
(line HIu0 year if pickoneY==1, lpattern(dash)) ///
(line LOu0 year if pickoneY==1, lpattern(dash)), ///
legend(off) scheme(s2mono) graphregion(color(white)) ///
ytitle("") xtitle("Year") ///
xscale(range(1970 2015)) ///
xlabel(1980(10)2010)

graph save AAAGRAPHperiod`yearSQ'`square'`group'gph, replace
}

else {
egen pickoneY2 = tag(yrgrp)
gen newu0 = u0 + B
replace newu0 = invlogit(newu0)
gen newu0seHI = u0 + B + 1.96*u0se
gen HIu0= invlogit(newu0seHI)
gen newu0seLO = u0 + B - 1.96*u0se
gen LOu0= invlogit(newu0seLO)
sort yrgrp
twoway (line newu0 yrgrp if pickoneY2==1) ///
(line HIu0 yrgrp if pickoneY2==1, lpattern(dash)) ///
(line LOu0 yrgrp if pickoneY2==1, lpattern(dash)), ///
legend(off) scheme(s2mono) graphregion(color(white)) ///
ytitle("") xtitle("Year") ///
xscale(range(1970 2015)) ///
xlabel(1980(10)2010)
graph save AAAGRAPHperiod`yearSQ'`square'`group'gph, replace
}


}
}
}

graph combine ///
AAAGRAPHageNEWAGE0NG.gph AAAGRAPHperiodNEWAGE0.gph AAAGRAPHcohortNEWAGE0.gph AAAGRAPHageNEWCT0.gph AAAGRAPHperiodNEWCT0.gph AAAGRAPHcohortNEWCT0.gph ///
AAAGRAPHageNEWAGE1.gph AAAGRAPHperiodNEWAGE1.gph AAAGRAPHcohortNEWAGE0.gph AAAGRAPHageNEWCT1.gph AAAGRAPHperiodNEWCT1.gph AAAGRAPHcohortNEWCT1.gph ///
AAAGRAPHageNEWAGE2.gph AAAGRAPHperiodNEWAGE2.gph AAAGRAPHcohortNEWAGE0.gph AAAGRAPHageNEWCT2.gph AAAGRAPHperiodNEWCT2.gph AAAGRAPHcohortNEWCT2.gph ///
AAAGRAPHageNEWAGE3.gph AAAGRAPHperiodNEWAGE3.gph AAAGRAPHcohortNEWAGE0.gph AAAGRAPHageNEWCT3.gph AAAGRAPHperiodNEWCT3.gph AAAGRAPHcohortNEWCT3.gph ///
AAAGRAPHageNEWAGE4.gph AAAGRAPHperiodNEWAGE4.gph AAAGRAPHcohortNEWAGE0.gph AAAGRAPHageNEWCT4.gph AAAGRAPHperiodNEWCT4.gph AAAGRAPHcohortNEWCT4.gph ///
AAAGRAPHageNEWAGE5.gph AAAGRAPHperiodNEWAGE5.gph AAAGRAPHcohortNEWAGE0.gph AAAGRAPHageNEWCT5.gph AAAGRAPHperiodNEWCT5.gph AAAGRAPHcohortNEWCT5.gph, ///
rows(6) imargin(zero) graphregion(color(white)) ycommon ///
saving(combined_grouped, replace) ysize(6) xsize(6) ///
subtitle(" Data selected by age        Data selected by cohort") ///
l2title("  6              5              4              3              2              1")
graph export combined_grouped.png, as(png) replace width(4000)

graph combine ///
AAAGRAPHageNEWAGE0NG.gph AAAGRAPHperiodNEWAGE0NG.gph AAAGRAPHcohortNEWAGE0NG.gph AAAGRAPHageNEWCT0NG.gph AAAGRAPHperiodNEWCT0NG.gph AAAGRAPHcohortNEWCT0NG.gph ///
AAAGRAPHageNEWAGE1NG.gph AAAGRAPHperiodNEWAGE1NG.gph AAAGRAPHcohortNEWAGE0NG.gph AAAGRAPHageNEWCT1NG.gph AAAGRAPHperiodNEWCT1NG.gph AAAGRAPHcohortNEWCT1NG.gph ///
AAAGRAPHageNEWAGE2NG.gph AAAGRAPHperiodNEWAGE2NG.gph AAAGRAPHcohortNEWAGE0NG.gph AAAGRAPHageNEWCT2NG.gph AAAGRAPHperiodNEWCT2NG.gph AAAGRAPHcohortNEWCT2NG.gph ///
AAAGRAPHageNEWAGE3NG.gph AAAGRAPHperiodNEWAGE3NG.gph AAAGRAPHcohortNEWAGE0NG.gph AAAGRAPHageNEWCT3NG.gph AAAGRAPHperiodNEWCT3NG.gph AAAGRAPHcohortNEWCT3NG.gph ///
AAAGRAPHageNEWAGE4NG.gph AAAGRAPHperiodNEWAGE4NG.gph AAAGRAPHcohortNEWAGE0NG.gph AAAGRAPHageNEWCT4NG.gph AAAGRAPHperiodNEWCT4NG.gph AAAGRAPHcohortNEWCT4NG.gph ///
AAAGRAPHageNEWAGE5NG.gph AAAGRAPHperiodNEWAGE5NG.gph AAAGRAPHcohortNEWAGE0NG.gph AAAGRAPHageNEWCT5NG.gph AAAGRAPHperiodNEWCT5NG.gph AAAGRAPHcohortNEWCT5NG.gph, ///
rows(6) imargin(zero) graphregion(color(white)) ycommon ///
saving(combined_ungrouped, replace) ysize(6) xsize(6) ///
subtitle(" Data selected by age        Data selected by cohort") ///
l2title("  6              5              4              3              2              1")
graph export combined_ungrouped.png, as(png) replace width(4000)
