# Supplementary material for: The hierarchical age–period–cohort model: Why does it find the results that it finds?
Source: Qual Quant. 2017 Feb 24;52(2):783–99. doi: 10.1007/s11135-017-0488-5 (PMC5847147; doi:10.1007/s11135-017-0488-5)
Supplement: Supplementary file 4 — Supplementary material 4 (DO 3 kb) [file 11135_2017_488_MOESM4_ESM.do]

*CODE FOR FIGURE 7 AND TABLE 2	
	
	clear
	set seed 12
	// set number of observations
		set obs 20000
		// Create ID for each observation
		gen id = _n
		// generate constant
		gen cons = 1
		// Generate age variable between 20 and 60
		gen age = 20 + int((60-20+1)*runiform())
		// Generate year variable between 1990 and 2010
		gen year = 1990 +int((2010-1990+1)*runiform())
		// Generate cohort variable
		gen cohort = year - age
		// aggregate cohort variable in two different ways
		gen cohortgrp = cohort //5 year cohort groups
		gen cohortgrp2 = cohort //7 year cohort groups
			
		recode cohortgrp (1930/1934=1930) (1935/1939=1935) (1940/1944=1940) ///
		(1945/1949=1945) (1950/1954=1950) (1955/1959=1955) (1960/1964=1960) ///
		(1965/1969=1965) (1970/1974=1970)(1975/1979=1975) (1980/1984=1980)(1985/1990=1985)
			
		recode cohortgrp2 (1930/1936=1930) (1937/1943=1937) (1944/1950=1944) ///
		(1951/1957=1951) (1958/1964=1958) (1965/1971=1965) (1972/1978=1972) ///
		(1979/1985=1979) (1985/1990=1985)
		
			//center age, year, cohort and cohortgrp variables
		egen agem = mean(age)
		egen cohortm = mean(cohort)
		egen yearm = mean(year)
		gen agec = age - agem
		gen cohortc = cohort - cohortm
		gen yearc = year - yearm
		gen agecsq = agec^2
			
		egen cohortgrpm = mean(cohortgrp)
		gen cohortgrpc = cohortgrp - cohortgrpm

		
		//Generate level 1 error term
		gen res = rnormal(0,2)
			
		//Generate higher level error terms: first for (5 year) cohort groups
		//(that goes on top of any systematic variance)
		
	*	egen pickonec = tag(cohortgrp)
	*	gen cres = rnormal(0,1)
	*	replace cres = cres * pickonec
		
		*if `CSD5'== 0 {			//so zero variances dont become missing
	*		gen cohres3 = cres
	*		}
	*	else {
	*		mvdecode cres, mv(0)
	*		egen cohres5 = mean(cres), by(cohortgrp)
	*		}
	*	drop pickonec cres
	
		//then for ungrouped cohorts
		egen pickonec = tag(cohort)
		gen cres = rnormal(0,1)
		replace cres = cres * pickonec
		
	*	if `CSD1'== 0 {			//so zero variances dont become missing
	*		gen cohres1 = cres
*		}
	*	else {
			mvdecode cres, mv(0)
			egen cohres1 = mean(cres), by(cohort)
	*		}
			
		//then for year random error term
		egen pickoney = tag(year)
		gen yres = rnormal(0,1)
		replace yres = yres * pickoney
		
	*	if `YSD'== 0 {
	*		gen yrres = yres
	*		}
	*	else {
			mvdecode yres, mv(0)
			egen yrres = mean(yres), by(year)
	*		}
			
		drop cres pickonec pickoney yres

		//generate y variable
		
		gen yvar = (cons) + (0.1*agec)+ (-0.005*agecsq) ///
		+ (0.1*cohortc) + ///
		res + yrres + cohres1 
		
		
		*test with AIC/BIC if HAPC model is appropriate
		regress yvar agec agecsq i.cohortgrp i.year
		estat ic
		mat APC = r(S)
		regress yvar agec  agecsq i.cohortgrp
		estat ic
		mat AC = r(S)
		regress yvar agec agecsq i.year
		estat ic
		mat AP = r(S)
		regress yvar agec agecsq
		estat ic
		mat A = r(S)
		regress yvar i.year
		estat ic
		mat P = r(S)
		regress yvar i.cohortgrp
		estat ic
		mat C = r(S)
		
		gen cohortgrpsq = cohortgrp^2
		
		regress yvar agec  agecsq  cohortgrp cohortgrpsq
		estat ic
		mat silly = r(S)

	
		mat InfoCrit = ( APC \ AP \ AC \ A \ P \ C \ silly )
		matlist InfoCrit
		
		
		bysort age: egen m_age=mean(yvar)
		bysort year: egen m_year=mean(yvar)
		bysort cohort: egen m_cohort=mean(yvar)
				bysort cohortgrp: egen m_cohortgrp=mean(yvar)

					
twoway scatter m_age age, ///
legend(off) ///
scheme(s2mono) graphregion(color(white)) ///
ytitle("Y") ///
saving(ageRAW, replace)

twoway scatter m_year year, ///
legend(off) ///
scheme(s2mono) graphregion(color(white)) ///
ytitle("") ///
saving(yearRAW, replace)

twoway scatter m_cohort cohort, ///
legend(off) ///
scheme(s2mono) graphregion(color(white)) ///
ytitle("") ///
saving(cohortRAW, replace)

graph combine ageRAW.gph yearRAW.gph cohortRAW.gph, ///
rows(1) xsize(3) ysize(1) imargin(zero) graphregion(color(white)) ycommon	
