# Supplementary material for: The hierarchical age–period–cohort model: Why does it find the results that it finds?
Source: Qual Quant. 2017 Feb 24;52(2):783–99. doi: 10.1007/s11135-017-0488-5 (PMC5847147; doi:10.1007/s11135-017-0488-5)
Supplement: Supplementary file 5 — Supplementary material 5 (DO 27 kb) [file 11135_2017_488_MOESM5_ESM.do]

//APC Simulations Macro
//Based on code used in: 
//Bell, A and Jones, K (2014) Another Futile Quest? A simulation 
//study of Yang and Land's Hierarchical Age-Period-Cohort model. 
//Demographic Research, 30, 333-360

// Change working directory
cd "C:\Users\Andrew\Google Drive\APC\SAS\Simulations"

// Set the location of MLwiN
global MLwiN_path C:\Program Files (x86)\MLwiN v2.36\i386\mlnscript.exe

//clear everything 
drop _all
matrix drop _all
scalar drop _all

set matsize 11000
		
//set seed for replication purposes
set seed 12345
		
//specify parameters for DGP	set parameter associated with: 
forvalues B0 = 1/1 {			//cons
forvalues A1 = 0.1/0.1 {		//age
forvalues A2 = -0.005/-0.005 {	//age squared
forvalues Clin1 = 0/0 {			//linear cohort term ungrouped
forvalues Clin5 = 0/0 {			//linear cohort term grouped in 5-year intervals
forvalues Ylin = -0.1/-0.1 {			//linear year term (ungrouped)
forvalues Ysq = 0.005/0.005 {			//linear year term (ungrouped)
forvalues CSD5 = 1/1 {			//SD of additional cohort-level normal variation (5yr grped)
forvalues CSD1 = 0/0 {			//SD of additional cohort level normal variation, ungrouped
forvalues YSD = 1/1 {			//SD of additional year-level normal variation
forvalues L1SD = 2/2 {			//SD of additional level 1 variance
forvalues burnin = 5000/5000 {	//set length of burn-in
forvalues iterations = 100000/100000 {	//set length of monitoring chain
forvalues fitted = 5/5 {		//5 means fitted model has 3-yr grouped cohorts,
								//1 means fitted model has 1-year (ungrouped) cohorts
								
//create matrix to store results in
	mat a = (1,2,3,4,5,6,7,8,9,10,11,12,13,14,15,16,17,18,19,20,21,22,23,24, ///
	25,26,27,28,29,30,31,32,33)
	mat colnames a = consb ageb agesqb cohvar yrvar l1var conslb agelb agesqlb cohlb ///
	yrlb L1lb consub ageub agesqub cohub yrub L1ub consESS ageESS agesqESS cohESS ///
	yrESS l1ESS expcohvar expyrvar DIC PSRFcons PSRFage PSRFagesq PSRFcoh PSRFyr PSRFl1 
	
	//create matrices to store residual cohort and year effects and SEs
			
	if `fitted'==5 {	//if fitting 3-year grouped cohorts
		mat cohres = (1,2,3,4,5,6,7,8,9,10,11,12,1,2,3,4,5,6,7,8)
		mat cohresse = (1,2,3,4,5,6,7,8,9,10,11,12,1,2,3,4,5,6,7,8)
		mat colnames cohres = c1930 c1933 c1936 c1939 c1942 c1945 c1948 ///
		c1951 c1954 c1957 ///
		c1960 c1963 c1966 c1969 c1972 c1975 c1978 ///
		c1981 c1984 c1987
		mat colnames cohresse = cse1930 cse1933 cse1936 cse1939 cse1942 cse1945 cse1948 ///
		cse1951 cse1954 cse1957 ///
		cse1960 cse1963 cse1966 cse1969 cse1972 cse1975 cse1978 ///
		cse1981 cse1984 cse1987
		}
		
	else {		//if fitting 1-year ungrouped cohorts
		mat cohres = (1,2,3,4,5,6,7,8,9,10,11,12,13,14,15,16,17,18,19,20,21, ///
		22,23,24,25,26,27,28,29,30,31,32,33,34,35,36,37,38,39,40,41,42,43,44, ///
		45,46,47,48,49,50,51,52,53,54,55,56,57,58,59,60,61)
		mat cohresse = (1,2,3,4,5,6,7,8,9,10,11,12,13,14,15,16,17,18,19,20,21, ///
		22,23,24,25,26,27,28,29,30,31,32,33,34,35,36,37,38,39,40,41,42,43,44, ///
		45,46,47,48,49,50,51,52,53,54,55,56,57,58,59,60,61)
		mat colnames cohres = c1930 c1931 c1932 c1933 c1934 c1935 c1936 c1937 ///
		c1938 c1939 c1940 c1941 c1942 c1943 c1944 c1945 c1946 c1947 c1948 c1949 ///
		c1950 c1951 c1952 c1953 c1954 c1955 c1956 c1957 c1958 c1959 c1960 c1961 ///
		c1962 c1963 c1964 c1965 c1966 c1967 c1968 c1969 c1970 c1971 c1972 c1973 ///
		c1974 c1975 c1976 c1977 c1978 c1979 c1980 c1981 c1982 c1983 c1984 c1985 ///
		c1986 c1987 c1988 c1989 c1990
		mat colnames cohresse = cse1930 cse1931 cse1932 cse1933 cse1934 cse1935 ///
		cse1936 cse1937 cse1938 cse1939 cse1940 cse1941 cse1942 cse1943 cse1944 ///
		cse1945 cse1946 cse1947 cse1948 cse1949 cse1950 cse1951 cse1952 cse1953 ///
		cse1954 cse1955 cse1956 cse1957 cse1958 cse1959 cse1960 cse1961 cse1962 ///
		cse1963 cse1964 cse1965 cse1966 cse1967 cse1968 cse1969 cse1970 cse1971 ///
		cse1972 cse1973 cse1974 cse1975 cse1976 cse1977 cse1978 cse1979 cse1980 ///
		cse1981 cse1982 cse1983 cse1984 cse1985 cse1986 cse1987 cse1988 cse1989 cse1990
		}		
		
	mat yearres = (1,2,3,4,5,6,7,8,9,10,11,12,13,14,15,16,17,18,19,20,21)
	mat yearresse = (1,2,3,4,5,6,7,8,9,10,11,12,13,14,15,16,17,18,19,20,21)
	mat colnames yearres = y1990 y1991 y1992 y1993 y1994 y1995 y1996 y1997 ///
	y1998 y1999 y2000 y2001 y2002 y2003 y2004 y2005 y2006 y2007 y2008 y2009 y2010
	mat colnames yearresse = yse1990 yse1991 yse1992 yse1993 yse1994 yse1995 ///
	yse1996 yse1997 yse1998 yse1999 yse2000 yse2001 yse2002 yse2003 yse2004 yse2005 ///
	yse2006 yse2007 yse2008 yse2009 yse2010
			
	//for blocks for convergence test
	local convblock = `iterations'/5 
		
	//for grouping in fitted model
	if `fitted'==1 {
		local cohortfit = "cohort"
		}
	else {
		local cohortfit = "cohortgrp"
		}
	
	//loop 1000 times for simulation
	forvalues i = 1/100 {

		clear

		// set number of observations
		set obs 20000
		// Create ID for each observation
		gen id = _n
		// generate constant
		gen cons = 1
		// Generate age variable between 20 and 60
		gen age = 20 + int((60-20+1)*runiform())
		// Generate year variable between 1990 and 2010
		gen year = 1990 +int((2010-1990+1)*runiform())
		// Generate cohort variable
		gen cohort = year - age
		// aggregate cohort variable in two different ways
		gen cohortgrp = cohort //3 year cohort groups
			
			
		recode cohortgrp (1930/1932=1930) (1933/1935=1933) (1936/1938=1936) ///
		(1939/1941=1939) (1942/1944=1942) (1945/1947=1945) (1948/1950=1948) ///
		(1951/1953=1951) (1954/1956=1954) (1957/1959=1957) (1960/1962=1960) ///
		(1963/1965=1963) (1966/1968=1966) ///
		(1969/1971=1969) (1972/1974=1972) (1975/1977=1975) (1978/1980=1978) ///
		(1981/1983=1981) (1984/1986=1984) (1987/1990=1987)			
						
		//center age, year, cohort and cohortgrp variables
		egen agem = mean(age)
		egen cohortm = mean(cohort)
		egen yearm = mean(year)
		gen agec = age - 40
		gen cohortc = cohort - 1950
		gen yearc = year - 1990
		gen yearcsq = yearc^2
		gen agecsq = agec^2
			
		egen cohortgrpm = mean(cohortgrp)
		gen cohortgrpc = cohortgrp - 1950

		
		//Generate level 1 error term
		gen res = rnormal(0,`L1SD')
			
		//Generate higher level error terms: first for (5 year) cohort groups
		//(that goes on top of any systematic variance)
		
		egen pickonec = tag(cohortgrp)
		gen cres = rnormal(0,`CSD5')
		replace cres = cres * pickonec
		
		if `CSD5'== 0 {			//so zero variances dont become missing
			gen cohres5 = cres
			}
		else {
			mvdecode cres, mv(0)
			egen cohres5 = mean(cres), by(cohortgrp)
			}
		drop pickonec cres
	
		//then for ungrouped cohorts
		egen pickonec = tag(cohort)
		gen cres = rnormal(0,`CSD1')
		replace cres = cres * pickonec
		
		if `CSD1'== 0 {			//so zero variances dont become missing
			gen cohres1 = cres
			}
		else {
			mvdecode cres, mv(0)
			egen cohres1 = mean(cres), by(cohort)
			}
			
		//then for year random error term
		egen pickoney = tag(year)
		gen yres = rnormal(0,`YSD')
		replace yres = yres * pickoney
		
		if `YSD'== 0 {
			gen yrres = yres
			}
		else {
			mvdecode yres, mv(0)
			egen yrres = mean(yres), by(year)
			}
			
		drop cres pickonec pickoney yres

		//generate y variable
		
		gen yvar = (`B0'*cons) + (`A1'*agec)+ (`A2'*agecsq) + (`Ylin'*yearc) ///
		+ (`Ysq'*yearcsq) + (`Clin1'*cohortc)+ (`Clin5'*cohortgrpc) + ///
		res + yrres + cohres1 + cohres5
		
		//work out expected values of cohort and year variance
		//(for the grouping in the fitted model)
		sort cohort		
		gen yvarc = (`Clin1'*cohortc) + ///
		(`Clin5'*cohortgrpc) + cohres1 + cohres5
		egen yvarcM = mean(yvarc), by(`cohortfit')	
		egen pickonec = tag(`cohortfit')
		sum yvarcM if pickonec==1
		scalar cohvarexp = r(Var)
	
		gen yvary =  (`Ylin'*yearc) + (`Ysq'*yearcsq) + yrres 
		egen pickoney = tag(year)
		sum yvary if pickoney==1
		scalar yrvarexp = r(Var)

		drop pickonec pickoney yvarc yvarcM yvary
		
		//set starting values
		//if have zero expected variance (I dont in my scenarios, 
		//but to keep code as generalisable as possible)
		//we want to avoid 0 starting values:
		
		if `YSD'==0 & `Ylin'==0 & `CSD1'==0 & `CSD5'==0 & ///
		`Clin1'==0 & `Clin5'==0 {
			mat starting = (`B0',`A1',`A2',0.01,0.01,(`L1SD'^2))
			}
		else if `YSD'==0 & `Ylin'==0 {
			mat starting = (`B0',`A1',`A2',cohvarexp,0.01,(`L1SD'^2))
			}
		else if `CSD1'==0 & `CSD5'==0  & `Clin1'==0 & `Clin5'==0 {
			mat starting = (`B0',`A1',`A2',0.01,yrvarexp,(`L1SD'^2))
			}
		else {
			mat starting = (`B0',`A1',`A2',cohvarexp,yrvarexp,(`L1SD'^2))
			}

		display `i'
		//Run the model
		runmlwin yvar cons agec agecsq, level3(`cohortfit': cons, residuals(v)) ///
		level2(year: cons, residuals(u)) level1(id:cons) ///
		mcmc(cc burnin(`burnin') chain(`iterations') hc(3)) initsb(starting) nopause
		

		
		//Get the cohort and year residuals and their SEs into a horizontal matrix
		sort cohort
		egen pickonec = tag(`cohortfit')
		mkmat v0 v0se if pickonec ==1
		
		mat v0 = v0'
		mat v0se = v0se'
		sort year
		egen pickoney = tag(year)			
		mkmat u0 u0se if pickoney ==1 
		
		mat u0 = u0'
		mat u0se = u0se'
		
		//Brooks-Gelman-1998 p441 method for ascertaining convergence
		//first get the whole chains (overwrites data but not matrices)
		mcmcsum, getchains
		//divide chains into 5 blocks
		egen block = seq(), from(0) block(`convblock')
		rename FP1_cons x1
		rename FP1_agec x2
		rename FP1_agecsq x3
		rename RP3_var_cons_ x4
		rename RP2_var_cons_ x5
		rename RP1_var_cons_ x6
		
		egen pickone = tag(block)
			
		// for subsequent loops, j is parameter, and 
		//k is 1/5 block of the chain associated with that parameter.
			//get 95% CIs for each whole chain
		forvalues j = 1/6 {
			centile x`j', centile (2.5 97.5)
			scalar conint`j'= r(c_2) - r(c_1)
			//get 95% CIs for each of the 5 block sections of the chain
			forvalues k = 0/4 {	
				centile x`j' if block==`k', centile(2.5 97.5)
				scalar conintblock`k' = r(c_2) - r(c_1)
				}
			//calculate mean of the 5 blocks for each parameter	
			scalar meanint`j' = (conintblock0 + conintblock1 + ///
			conintblock2 + conintblock3 + conintblock4) / 5
			//calculate ratio of the two (the PSRF) for each parameter	
			scalar psrf`j' = conint`j' / meanint`j'
			}
			//Save the PSRFs into a matrix	
		mat psrf = (psrf1, psrf2, psrf3, psrf4, psrf5, psrf6)
		
		//Save results into a matrix and save the worksheet
			//to get out the medians of the MCMC chains, use
			//(this is the least biased according to Browne and Draper 2006)
		mat Q = e(quantiles)
		mat medians = Q[5,2...]
		mat a = a \ (medians, e(lb), e(ub), e(ess), cohvarexp, yrvarexp, e(dic), psrf)

		//Combine with any previous runs of residuals
		mat cohres = cohres \ (v0)
		mat cohresse = cohresse \ (v0se)
		mat yearres = yearres \ (u0)
		mat yearresse = yearresse \ (u0se)
		
		} //END OF THE 1000 SIMULATION LOOP
	
//Once 1000 simulations are run:
	
	//Remove first row that are not results, of each matrix
	mat a = a[2...,.]
	mat cohres = cohres[2...,.]
	mat cohresse = cohresse[2...,.]
	mat yearres = yearres[2...,.]
	mat yearresse = yearresse[2...,.]
		
	clear
		
	//Turn matrices into variables			
	svmat a, names(col)
	svmat cohres, names(col)
	svmat cohresse, names(col)
	svmat yearres, names(col)
	svmat yearresse, names(col)
		
//To make various quantities for results presentation:

	//Turn variables into differences from their target values (Relative Bias)
	gen Cons = (consb - `B0') / `B0'
	gen Age = (ageb - `A1') / `A1'
	gen AgeSq = (agesqb - `A2') / `A2'

	gen CohortVar = (cohvar - expcohvar) / expcohvar
	gen YearVar = (yrvar - expyrvar) / expyrvar
	gen Level1Var = (l1var - (`L1SD'^2)) /(`L1SD'^2)


	//to store the state of seed (for replication in case want to run more...) 
	//in a note
	note: closing state `c(seed)'	
	
	save NEWnewsims1, replace
	
//END OF DATA CREATION.

**************************************************************
******************GRAPHS**************************************
**************************************************************
**************************************************************

//Graph of the age effect

forvalues i=1/100 {

local cons`i' = consb[`i']
local ageb`i' = ageb[`i']
local agesqb`i' = agesqb[`i']
}
clear
set obs 41
egen Age = seq(), from(20) to(60)
gen Xc = Age-40

gen Ytruth = `B0' + (`A1'*Xc) + (`A2'*Xc*Xc)


forvalues i=1/100 {
gen Y`i' = `cons`i''+ (Xc*`ageb`i'') + (Xc*Xc*`agesqb`i'')
}

reshape long Y, i(Age) j(n)
sort n Age

twoway ///
(line Y Age, connect(ascending) lwidth(vvthin) lcolor(gs6)) ///
(line Ytruth Age, connect(ascending) lwidth(thick)), ///
 ytitle("Predicted Y") legend(off) ///
xlabel(20(10)60) xscale(range(19 61)) ///
scheme(s2mono) graphregion(color(white)) ///
saving(NEWage1, replace) 
*******************

*cohorts

clear
use NEWnewsims1

keep c1*
gen n = _n
reshape long c, i(n) j(Cohort)
sort Cohort
gen cTRUE=0

sort n Cohort

twoway ///
(line c Cohort, connect(ascending) lwidth(vvthin) lcolor(gs6)) ///
(scatter cTRUE Cohort, msize(large) mcolor(black)), ///
ytitle("Estimated Cohort Group Residuals") legend(off) ///
scheme(s2mono) graphregion(color(white)) ///
saving(NEWcohort1, replace) 
*****************


*then, year

clear
use NEWnewsims1

keep y1* y2*
gen n = _n
reshape long y, i(n) j(Year)
gen Xc = Year-1990

gen yT = (`Ylin'*Xc) + (`Ysq'*Xc*Xc) 
egen ym = mean(yT)
gen yTRUE = yT - ym

sort n Year

twoway ///
(line y Year, connect(ascending) lwidth(vvthin) lcolor(gs6)) ///
(scatter yTRUE Year, msize(large) mcolor(black)), ///
 ytitle("Estimated Period residuals") ///
 legend(off) ///
scheme(s2mono) graphregion(color(white)) ///
saving(NEWyear1, replace)

	}
	}
	}
	}
	}
	}
	}
	}
	}
	}
	}
	}
	}
	}
	
	
	
********************************
	
	//AGE BY PERIOD DATA
	
********************************
	
	
// Change working directory
cd "C:\Users\Andrew\Google Drive\APC\SAS\Simulations"

// Set the location of MLwiN
global MLwiN_path C:\Program Files (x86)\MLwiN v2.36\i386\mlnscript.exe

//clear everything 
drop _all
matrix drop _all
scalar drop _all

set matsize 11000
		
//set seed for replication purposes
set seed 7
		
//specify parameters for DGP	set parameter associated with: 
forvalues B0 = 1/1 {			//cons
forvalues A1 = 0.1/0.1 {		//age
forvalues A2 = -0.005/-0.005 {	//age squared
forvalues Clin1 = 0/0 {			//linear cohort term ungrouped
forvalues Clin5 = 0/0 {			//linear cohort term grouped in 5-year intervals
forvalues Ylin = -0.1/-0.1 {			//linear year term (ungrouped)
forvalues Ysq = 0.005/0.005 {			//linear year term (ungrouped)
forvalues CSD5 = 1/1 {			//SD of additional cohort-level normal variation (3yr grped)
forvalues CSD1 = 0/0 {			//SD of additional cohort level normal variation, ungrouped
forvalues YSD = 1/1 {			//SD of additional year-level normal variation
forvalues L1SD = 2/2 {			//SD of additional level 1 variance
forvalues burnin = 5000/5000 {	//set length of burn-in
forvalues iterations = 100000/100000 {	//set length of monitoring chain
forvalues fitted = 5/5 {		//5 means fitted model has 3-yr grouped cohorts,
								//1 means fitted model has 1-year (ungrouped) cohorts
								
	//create matrix to store results in
	mat a = (1,2,3,4,5,6,7,8,9,10,11,12,13,14,15,16,17,18,19,20,21,22,23,24, ///
	25,26,27,28,29,30,31,32,33)
	mat colnames a = consb ageb agesqb cohvar yrvar l1var conslb agelb agesqlb cohlb ///
	yrlb L1lb consub ageub agesqub cohub yrub L1ub consESS ageESS agesqESS cohESS ///
	yrESS l1ESS expcohvar expyrvar DIC PSRFcons PSRFage PSRFagesq PSRFcoh PSRFyr PSRFl1 
	
	//create matrices to store residual cohort and year effects and SEs
			
	if `fitted'==5 {	//if fitting 5-year grouped cohorts
		mat cohres = (1,2,3,4,5,6,7,8,9,10,11,12)
		mat cohresse = (1,2,3,4,5,6,7,8,9,10,11,12)
		mat colnames cohres = c1930 c1933 c1936 c1939 c1942 c1945 c1948 ///
		c1951 c1954 c1957 c1960 c1963
		mat colnames cohresse = cse1930 cse1933 cse1936 cse1939 cse1942 cse1945 cse1948 ///
		cse1951 cse1954 cse1957 cse1960  cse1963
		}
		
	else {		//if fitting 1-year ungrouped cohorts
		mat cohres = (1,2,3,4,5,6,7,8,9,10,11,12,13,14,15,16,17,18,19,20,21, ///
		22,23,24,25,26,27,28,29,30,31,32,33,34,35,36)
		mat cohresse = (1,2,3,4,5,6,7,8,9,10,11,12,13,14,15,16,17,18,19,20,21, ///
		22,23,24,25,26,27,28,29,30,31,32,33,34,35,36)
		mat colnames cohres = c1930 c1931 c1932 c1933 c1934 c1935 c1936 c1937 ///
		c1938 c1939 c1940 c1941 c1942 c1943 c1944 c1945 c1946 c1947 c1948 c1949 ///
		c1950 c1951 c1952 c1953 c1954 c1955 c1956 c1957 c1958 c1959 c1960 c1961 ///
		c1962 c1963 c1964 c1965
		mat colnames cohresse = cse1930 cse1931 cse1932 cse1933 cse1934 cse1935 ///
		cse1936 cse1937 cse1938 cse1939 cse1940 cse1941 cse1942 cse1943 cse1944 ///
		cse1945 cse1946 cse1947 cse1948 cse1949 cse1950 cse1951 cse1952 cse1953 ///
		cse1954 cse1955 cse1956 cse1957 cse1958 cse1959 cse1960 cse1961 cse1962 ///
		cse1963 cse1964 cse1965
		}		
		
	mat yearres = (1,2,3,4,5,6,7,8,9,10,11,12,13,14,15,16,17,18,19,20, ///
	1,2,3,4,5,6,7,8,9,10,11,12,13,14,15,16,17,18,19,20, ///
	1,2,3,4,5,6,7,8,9,10,11,12,13,14,15,16,17,18,19,20, ///
	1,2,3,4,5,6,7,8,9,10,11,12,13,14,15,16)
	mat yearresse =  (1,2,3,4,5,6,7,8,9,10,11,12,13,14,15,16,17,18,19,20, ///
	1,2,3,4,5,6,7,8,9,10,11,12,13,14,15,16,17,18,19,20, ///
	1,2,3,4,5,6,7,8,9,10,11,12,13,14,15,16,17,18,19,20, ///
	1,2,3,4,5,6,7,8,9,10,11,12,13,14,15,16)
	mat colnames yearres = y1950 y1951 y1952 y1953 y1954 y1955 y1956 y1957 y1958 y1959 ///
	y1960 y1961 y1962 y1963 y1964 y1965 y1966 y1967 y1968 y1969 ///
	y1970 y1971 y1972 y1973 y1974 y1975 y1976 y1977 y1978 y1979 ///
	y1980 y1981 y1982 y1983 y1984 y1985 y1986 y1987 y1988 y1989 ///
		y1990 y1991 y1992 y1993 y1994 y1995 y1996 y1997 y1998 y1999 ///
		y2000 y2001 y2002 y2003 y2004 y2005 y2006 y2007 y2008 y2009 ///
		y2010 y2011 y2012 y2013 y2014 y2015 y2016 y2017 y2018 y2019 ///
		y2020 y2021 y2022 y2023 y2024 y2025 


	mat colnames yearresse = yse1950 yse1951 yse1952 yse1953 yse1954 yse1955 yse1956 yse1957 yse1958 yse1959 ///
	yse1960 yse1961 yse1962 yse1963 yse1964 yse1965 yse1966 yse1967 yse1968 yse1969 ///
	yse1970 yse1971 yse1972 yse1973 yse1974 yse1975 yse1976 yse1977 yse1978 yse1979 ///
	yse1980 yse1981 yse1982 yse1983 yse1984 yse1985 yse1986 yse1987 yse1988 yse1989 ///
		yse1990 yse1991 yse1992 yse1993 yse1994 yse1995 yse1996 yse1997 yse1998 yse1999 ///
		yse2000 yse2001 yse2002 yse2003 yse2004 yse2005 yse2006 yse2007 yse2008 yse2009 ///
		yse2010 yse2011 yse2012 yse2013 yse2014 yse2015 yse2016 yse2017 yse2018 yse2019 ///
		yse2020 yse2021 yse2022 yse2023 yse2024 yse2025 
			
	//for blocks for convergence test
	local convblock = `iterations'/5 
		
	//for grouping in fitted model
	if `fitted'==1 {
		local cohortfit = "cohort"
		}
	else {
		local cohortfit = "cohortgrp"
		}
	
	//loop 1000 times for simulation
	forvalues i = 1/100 {

		clear

		// set number of observations
		set obs 20000
		// Create ID for each observation
		gen id = _n
		// generate constant
		gen cons = 1
		// Generate age variable between 20 and 60
		gen age = 20 + int((60-20+1)*runiform())
		// Generate year variable between 1990 and 2010
		gen cohort = 1930 +int((1965-1930+1)*runiform())
		// Generate cohort variable
		gen year = cohort + age
		// aggregate cohort variable in two different ways
		gen cohortgrp = cohort //3 year cohort groups
	
			
		recode cohortgrp (1930/1932=1930) (1933/1935=1933) (1936/1938=1936) ///
		(1939/1941=1939) (1942/1944=1942) (1945/1947=1945) (1948/1950=1948) ///
		(1951/1953=1951) (1954/1956=1954)(1957/1959=1957) (1960/1962=1960)(1963/1965=1963)
			
						
		//center age, year, cohort and cohortgrp variables
		egen agem = mean(age)
		egen cohortm = mean(cohort)
		egen yearm = mean(year)
		gen agec = age - 40
		gen cohortc = cohort - 1950
		gen yearc = year - 1990
		gen yearcsq = yearc^2
		gen agecsq = agec^2
			
		egen cohortgrpm = mean(cohortgrp)
		gen cohortgrpc = cohortgrp - 1950

		
		//Generate level 1 error term
		gen res = rnormal(0,`L1SD')
			
		//Generate higher level error terms: first for (5 year) cohort groups
		//(that goes on top of any systematic variance)
		
		egen pickonec = tag(cohortgrp)
		gen cres = rnormal(0,`CSD5')
		replace cres = cres * pickonec
		
		if `CSD5'== 0 {			//so zero variances dont become missing
			gen cohres5 = cres
			}
		else {
			mvdecode cres, mv(0)
			egen cohres5 = mean(cres), by(cohortgrp)
			}
		drop pickonec cres
	
		//then for ungrouped cohorts
		egen pickonec = tag(cohort)
		gen cres = rnormal(0,`CSD1')
		replace cres = cres * pickonec
		
		if `CSD1'== 0 {			//so zero variances dont become missing
			gen cohres1 = cres
			}
		else {
			mvdecode cres, mv(0)
			egen cohres1 = mean(cres), by(cohort)
			}
			
		//then for year random error term
		egen pickoney = tag(year)
		gen yres = rnormal(0,`YSD')
		replace yres = yres * pickoney
		
		if `YSD'== 0 {
			gen yrres = yres
			}
		else {
			mvdecode yres, mv(0)
			egen yrres = mean(yres), by(year)
			}
			
		drop cres pickonec pickoney yres

		//generate y variable
		
		gen yvar = (`B0'*cons) + (`A1'*agec)+ (`A2'*agecsq) + (`Ylin'*yearc) ///
		+ (`Ysq'*yearcsq) + (`Clin1'*cohortc)+ (`Clin5'*cohortgrpc) + ///
		res + yrres + cohres1 + cohres5
		
		//work out expected values of cohort and year variance
		//(for the grouping in the fitted model)
		sort cohort		
		gen yvarc = (`Clin1'*cohortc) + ///
		(`Clin5'*cohortgrpc) + cohres1 + cohres5
		egen yvarcM = mean(yvarc), by(`cohortfit')	
		egen pickonec = tag(`cohortfit')
		sum yvarcM if pickonec==1
		scalar cohvarexp = r(Var)
	
		gen yvary =  (`Ylin'*yearc) + (`Ysq'*yearcsq) + yrres 
		egen pickoney = tag(year)
		sum yvary if pickoney==1
		scalar yrvarexp = r(Var)

		drop pickonec pickoney yvarc yvarcM yvary
		
		//set starting values
		//if have zero expected variance (I dont in my scenarios, 
		//but to keep code as generalisable as possible)
		//we want to avoid 0 starting values:
		
		if `YSD'==0 & `Ylin'==0 & `CSD1'==0 & `CSD5'==0 & ///
		`Clin1'==0 & `Clin5'==0 {
			mat starting = (`B0',`A1',`A2',0.01,0.01,(`L1SD'^2))
			}
		else if `YSD'==0 & `Ylin'==0 {
			mat starting = (`B0',`A1',`A2',cohvarexp,0.01,(`L1SD'^2))
			}
		else if `CSD1'==0 & `CSD5'==0  & `Clin1'==0 & `Clin5'==0 {
			mat starting = (`B0',`A1',`A2',0.01,yrvarexp,(`L1SD'^2))
			}
		else {
			mat starting = (`B0',`A1',`A2',cohvarexp,yrvarexp,(`L1SD'^2))
			}

			display `i'
			
		//Run the model
		runmlwin yvar cons agec agecsq, level3(`cohortfit': cons, residuals(v)) ///
		level2(year: cons, residuals(u)) level1(id:cons) ///
		mcmc(cc burnin(`burnin') chain(`iterations') hc(3)) initsb(starting) nopause
		

		
		//Get the cohort and year residuals and their SEs into a horizontal matrix
		sort cohort
		egen pickonec = tag(`cohortfit')
		mkmat v0 v0se if pickonec ==1
		
		mat v0 = v0'
		mat v0se = v0se'
		sort year
		egen pickoney = tag(year)			
		mkmat u0 u0se if pickoney ==1 
		
		mat u0 = u0'
		mat u0se = u0se'
		
		//Brooks-Gelman-1998 p441 method for ascertaining convergence
		//first get the whole chains (overwrites data but not matrices)
		mcmcsum, getchains
		//divide chains into 5 blocks
		egen block = seq(), from(0) block(`convblock')
		rename FP1_cons x1
		rename FP1_agec x2
		rename FP1_agecsq x3
		rename RP3_var_cons_ x4
		rename RP2_var_cons_ x5
		rename RP1_var_cons_ x6
		
		egen pickone = tag(block)
			
		// for subsequent loops, j is parameter, and 
		//k is 1/5 block of the chain associated with that parameter.
			//get 95% CIs for each whole chain
		forvalues j = 1/6 {
			centile x`j', centile (2.5 97.5)
			scalar conint`j'= r(c_2) - r(c_1)
			//get 95% CIs for each of the 5 block sections of the chain
			forvalues k = 0/4 {	
				centile x`j' if block==`k', centile(2.5 97.5)
				scalar conintblock`k' = r(c_2) - r(c_1)
				}
			//calculate mean of the 5 blocks for each parameter	
			scalar meanint`j' = (conintblock0 + conintblock1 + ///
			conintblock2 + conintblock3 + conintblock4) / 5
			//calculate ratio of the two (the PSRF) for each parameter	
			scalar psrf`j' = conint`j' / meanint`j'
			}
			//Save the PSRFs into a matrix	
		mat psrf = (psrf1, psrf2, psrf3, psrf4, psrf5, psrf6)
		
		//Save results into a matrix and save the worksheet
			//to get out the medians of the MCMC chains, use
			//(this is the least biased according to Browne and Draper 2006)
		mat Q = e(quantiles)
		mat medians = Q[5,2...]
		mat a = a \ (medians, e(lb), e(ub), e(ess), cohvarexp, yrvarexp, e(dic), psrf)

		//Combine with any previous runs of residuals
		mat cohres = cohres \ (v0)
		mat cohresse = cohresse \ (v0se)
		mat yearres = yearres \ (u0)
		mat yearresse = yearresse \ (u0se)
		
		} //END OF THE 1000 SIMULATION LOOP
	
//Once 1000 simulations are run:
	
	//Remove first row that are not results, of each matrix
	mat a = a[2...,.]
	mat cohres = cohres[2...,.]
	mat cohresse = cohresse[2...,.]
	mat yearres = yearres[2...,.]
	mat yearresse = yearresse[2...,.]
		
	clear
		
	//Turn matrices into variables			
	svmat a, names(col)
	svmat cohres, names(col)
	svmat cohresse, names(col)
	svmat yearres, names(col)
	svmat yearresse, names(col)
		
//To make various quantities for results presentation:

	//Turn variables into differences from their target values (Relative Bias)
	gen Cons = (consb - `B0') / `B0'
	gen Age = (ageb - `A1') / `A1'
	gen AgeSq = (agesqb - `A2') / `A2'

	gen CohortVar = (cohvar - expcohvar) / expcohvar
	gen YearVar = (yrvar - expyrvar) / expyrvar
	gen Level1Var = (l1var - (`L1SD'^2)) /(`L1SD'^2)


	//to store the state of seed (for replication in case want to run more...) 
	//in a note
	note: closing state `c(seed)'	
	
	save NEWnewsims2, replace
	
//END OF DATA CREATION.

******************GRAPHS**************************************

//Graph of the age effect

forvalues i=1/100 {

local cons`i' = consb[`i']
local ageb`i' = ageb[`i']
local agesqb`i' = agesqb[`i']
}

clear
set obs 41
egen Age = seq(), from(20) to(60)
gen Xc = Age-40

gen Ytruth = `B0' + (`A1'*Xc) + (`A2'*Xc*Xc)


forvalues i=1/100 {
gen Y`i' = `cons`i''+ (Xc*`ageb`i'') + (Xc*Xc*`agesqb`i'')
}

reshape long Y, i(Age) j(n)
sort n Age

twoway ///
(line Y Age, connect(ascending) lwidth(vvthin) lcolor(gs6)) ///
(line Ytruth Age, connect(ascending) lwidth(thick)), ///
 ytitle("Predicted Y") legend(off) ///
xlabel(20(10)60) xscale(range(19 61)) ///
scheme(s2mono) graphregion(color(white)) ///
saving(NEWage2, replace) 
*******************

*cohorts

clear
use NEWnewsims2

keep c1*
gen n = _n
reshape long c, i(n) j(Cohort)
sort Cohort
gen cTRUE=0

sort n Cohort

twoway ///
(line c Cohort, connect(ascending) lwidth(vvthin) lcolor(gs6)) ///
(scatter cTRUE Cohort, msize(large) mcolor(black)), ///
ytitle("Estimated Cohort Group Residuals") legend(off) ///
scheme(s2mono) graphregion(color(white)) ///
saving(NEWcohort2, replace) 
*****************


*then, year

clear
use NEWnewsims2

keep y1* y2*
gen n = _n
reshape long y, i(n) j(Year)
gen Xc = Year-1990

gen yT = (`Ylin'*Xc) + (`Ysq'*Xc*Xc) 
egen ym = mean(yT)
gen yTRUE = yT - ym

sort n Year

twoway ///
(line y Year, connect(ascending) lwidth(vvthin) lcolor(gs6)) ///
(scatter yTRUE Year, msize(large) mcolor(black)), ///
 ytitle("Estimated Period residuals") ///
 legend(off) ///
scheme(s2mono) graphregion(color(white)) ///
saving(NEWyear2, replace)


**************************
*FINAL COMBINED GRAPH
graph combine NEWage2.gph NEWyear2.gph NEWcohort2.gph ///
NEWage1.gph NEWyear1.gph NEWcohort1.gph, rows(2) ///
imargin(zero) graphregion(color(white)) ///
saving(NEWAPCall, replace) ysize(2) xsize(3) ycommon

graph export NEWfigureALL.png, as(png) height(4000) replace


	}
	}
	}
	}
	}
	}
	}
	}
	}
	}
	}
	}
	}
	}
